# Supplementary material for: Classification and Definitions of Compensatory Protective Step Strategies in Older Adults: A Scoping Review
Source: J Clin Med. 2024 Jan 22;13(2):635. doi: 10.3390/jcm13020635 (PMC10816706; doi:10.3390/jcm13020635)
Supplement: Supplementary file 1 [file jcm-13-00635-s001.zip]

Archive with 1 entries (1 files):
- jcm-2758663-supplementary.pdf
